# Supplementary material for: Familial Hyperaldosteronism Type IV (FH-IV)—Clinical Phenotypes, Genetics and Management of CACNA1H-Related Primary Aldosteronism: A Systematic Review
Source: J Clin Med. 2026 May 11;15(10):3693. doi: 10.3390/jcm15103693 (PMC13207089; doi:10.3390/jcm15103693)
Supplement: Supplementary file 1 [file jcm-15-03693-s001.zip]

Archive with 1 entries (1 files):
- jcm-4233366-supplementary.pdf
